# Supplementary material for: Comprehensive analysis of pivotal biomarkers, immune cell infiltration and therapeutic drugs for steroid-induced osteonecrosis of the femoral head
Source: Bioengineered. 2021 Sep 7;12(1):5971–84. doi: 10.1080/21655979.2021.1972081 (PMC8815624; doi:10.1080/21655979.2021.1972081)
Supplement: Supplemental Material [file KBIE_A_1972081_SM3078.zip]

Archive with 3 entries (2 files):
- supplementary/
- supplementary/Supplementary Table S1.docx
- supplementary/Supplementary Table S2.docx
